# Supplementary material for: Glucocorticoids of European Bison in Relation to Their Status: Age, Dominance, Social Centrality and Leadership
Source: Animals (Basel). 2022 Mar 28;12(7):849. doi: 10.3390/ani12070849 (PMC8996974; doi:10.3390/ani12070849)
Supplement: Supplementary file 1 [file animals-12-00849-s001.zip]

Archive with 1 entries (1 files):
- animals-1617984-supplementary.pdf
